# Supplementary material for: Metabolic Mechanism of Plant Defense against Rice Blast Induced by Probenazole
Source: Metabolites. 2021 Apr 16;11(4):246. doi: 10.3390/metabo11040246 (PMC8073365; doi:10.3390/metabo11040246)
Supplement: Supplementary file 1 [file metabolites-11-00246-s001.zip]

Archive with 1 entries (1 files):
- metabolites-1146011-supplementary.pdf
